# Supplementary material for: Bisphenol S and Its Chlorinated Derivatives in Indoor Dust and Human Exposure
Source: Toxics. 2024 Jun 21;12(7):448. doi: 10.3390/toxics12070448 (PMC11280507; doi:10.3390/toxics12070448)
Supplement: Supplementary file 1 [file toxics-12-00448-s001.zip]

Archive with 1 entries (1 files):
- toxics-3040694-supplementary.pdf
